# Supplementary material for: Efficient Removal of Carbamazepine from Synthetic Wastewater Using Potato Peel-Derived Hydrochars: A Comparative Study of Hydrothermal and Pyrolytic Conversion
Source: Molecules. 2026 Jun 24;31(13):2222. doi: 10.3390/molecules31132222 (PMC13363086; doi:10.3390/molecules31132222)
Supplement: Supplementary file 1 [file molecules-31-02222-s001.zip]

Archive with 1 entries (1 files):
- molecules-4303430-supplementary.pdf
